# Supplementary material for: Impact of Global Warming on the Severity of Viral Diseases: A Potentially Alarming Threat to Sustainable Aquaculture Worldwide
Source: Microorganisms. 2023 Apr 17;11(4):1049. doi: 10.3390/microorganisms11041049 (PMC10146364; doi:10.3390/microorganisms11041049)
Supplement: Supplementary file 1 [file microorganisms-11-01049-s001.zip]

Archive with 1 entries (1 files):
- microorganisms-2244204-supplementary.pdf
